# Supplementary material for: How useful is the current species recognition concept for the determination of true morels? Insights from the Czech Republic
Source: MycoKeys. 2019 May 9;52:17–43. doi: 10.3897/mycokeys.52.32335 (PMC6522463; doi:10.3897/mycokeys.52.32335)
Supplement: Supplementary material 1 [file mycokeys-52-017-s005.xls]

## Sheet: Matrices
Petrželová and Sochor: How useful is the current species recognition concept for determination of true morels? Insights from the Czech Republic
Supplementary Table 3: Matrices of genetic distances detected at each locus for selected accessions. A. ITS, B. LSU and EF-1a, C. RPB1 and RPB2.
A. ITS
Re-determination			Mel-3			Mel-10			Mel-39			Mel-13/26							Mel15/16						Mel-23/24/31/32							Mel-19			Mel-20/34
	Original determi-nation		Mel-3			Mel-10			Mel-39			Mel-13			Mel-26			Mel-13/26	Mel-15		Mel-16		Mel15/16		Mel-23	Mel-24	Mel-31			Mel-32	Mel23-32	Mel-19			Mel-20			Mel-34
		Coll.No.	IP275	IP74	M162	M836	M129	IP10	IP46	IP58	VK16	M815	M184	M424	M508	M509	HT120	IP236	M307	M407	HT60062	M539	IP245	HR85209	M495	M9	HT354	HT472	HT396	HT106	IP290	M735	HT99479	IP100	M214	IP243	HT453	HKAS62877
Mel-3	Mel-3	IP275
		IP74	0
		M162	0	0
Mel-10	Mel-10	M836	233	233	233
		M129	233	233	233	0
		IP10	232	232	232	5	5
Mel-39	Mel-39	IP46	233	233	233	12	12	13
		IP58	233	233	233	12	12	13	0
		VK16	233	233	233	12	12	13	0	0
Mel-13/26	Mel-13	M815	229	229	229	42	42	43	44	44	44
		M184	234	234	234	44	44	46	49	49	49	11
		M424	229	229	229	41	41	42	43	43	43	1	10
	Mel-26	HT508	229	229	229	41	41	42	43	43	43	1	10	0
		HT509	229	229	229	42	42	43	44	44	44	2	11	1	1
		HT120	228	228	228	42	42	43	44	44	44	4	13	3	3	2
	Mel-13/26	IP236	229	229	229	41	41	42	43	43	43	1	10	0	0	1	3
Mel15/16	Mel-15	M307	232	232	232	51	51	52	55	55	55	20	25	19	19	20	18	19
		M407	233	233	233	52	52	53	56	56	56	21	26	20	20	21	19	20	1
	Mel-16	HT60062	233	233	233	52	52	53	56	56	56	19	26	18	18	19	17	18	1	2
		M539	233	233	233	52	52	53	56	56	56	19	26	18	18	19	17	18	1	2	0
	Mel15/16	IP245	233	233	233	52	52	53	56	56	56	21	26	20	20	21	19	20	1	2	2	2
		HR85209	231	231	231	50	50	51	54	54	54	19	24	18	18	19	17	18	1	2	2	2	2
Mel-23/24/ 31/32	Mel-23	M495	239	239	239	52	52	53	54	54	54	23	28	22	22	23	21	22	28	29	29	29	29	27
	Mel-24	M9	239	239	239	52	52	53	54	54	54	23	28	22	22	23	21	22	28	29	29	29	29	27	0
	Mel-31	HT354	238	238	238	51	51	52	53	53	53	22	27	21	21	22	20	21	27	28	28	28	28	26	1	1
		HT472	239	239	239	52	52	53	54	54	54	23	28	22	22	23	21	22	28	29	29	29	29	27	0	0	1
		HT396	238	238	238	51	51	52	53	53	53	22	27	21	21	22	20	21	27	28	28	28	28	26	1	1	0	1
	Mel-32	HT106	239	239	239	52	52	53	54	54	54	23	28	22	22	23	21	22	28	29	29	29	29	27	0	0	1	0	1
	Mel23-32	IP290	239	239	239	52	52	53	54	54	54	23	28	22	22	23	21	22	28	29	29	29	29	27	0	0	1	0	1	0
Mel-19	Mel-19	M735	231	231	231	43	43	44	47	47	47	15	20	14	14	15	13	14	22	23	23	23	23	21	14	14	14	14	14	14	14
		HT99479	231	231	231	43	43	44	47	47	47	15	20	14	14	15	13	14	22	23	23	23	23	21	14	14	14	14	14	14	14	0
		IP100	231	231	231	43	43	44	47	47	47	15	20	14	14	15	13	14	22	23	23	23	23	21	14	14	14	14	14	14	14	0	0
Mel-20/34	Mel-20	M214	232	232	232	45	45	46	49	49	49	17	22	16	16	17	15	16	22	23	23	23	23	21	14	14	14	14	14	14	14	2	2	2
		IP243	232	232	232	44	44	45	48	48	48	16	21	15	15	16	14	15	23	24	24	24	24	22	15	15	15	15	15	15	15	1	1	1	3
		HT453	233	233	233	45	45	46	49	49	49	17	22	16	16	17	15	16	22	23	23	23	23	21	14	14	14	14	14	14	14	2	2	2	2	1
	Mel-34	HKAS62877	232	232	232	44	44	45	48	48	48	16	21	15	15	16	14	15	23	24	24	24	24	22	15	15	15	15	15	15	15	1	1	1	3	0	1
B. LSU (below diagonal) and EF-1a (above diagonal)
Re-determination			Mel-3			Mel-10			Mel-39			Mel-13/26							Mel15/16						Mel-23/24/31/32							Mel-19			Mel-20/34
	Original determi-nation		Mel-3			Mel-10			Mel-39			Mel-13			Mel-26			Mel-13/26	Mel-15		Mel-16		Mel15/16		Mel-23	Mel-24	Mel-31			Mel-32	Mel23-32	Mel-19			Mel-20			Mel-34
		Coll.No.	IP275	IP74	M162	M836	M129	IP10	IP46	IP58	VK16	M815	M184	M424	M508	M509	HT120	IP236	M307	M407	HT60062	M539	IP245	HR85209	M495	M9	HT354	HT472	HT396	HT106	IP290	M735	HT99479	IP100	M214	IP243	HT453	HKAS62877
Mel-3	Mel-3	IP275		5	3	63	63	65	68	68	68	68	69	67	70	70	70	71	73	73	74	73	74	74	69	70	69	69	69	69	69	66	66	68	67	67	67	68
		IP74	1		2	64	64	66	69	69	69	71	72	70	73	73	73	74	76	76	77	76	77	77	72	73	72	72	72	72	72	69	69	71	70	70	70	71
		M162	1	0		62	62	64	67	67	67	69	70	68	71	71	71	72	74	74	75	74	75	75	70	71	70	70	70	70	70	67	67	69	68	68	68	69
Mel-10	Mel-10	M836	8	7	7		0	3	19	19	19	50	47	49	52	52	52	53	56	56	60	59	53	53	54	54	54	54	54	54	54	53	53	55	52	52	52	51
		M129	9	8	8	1		3	19	19	19	50	47	49	52	52	52	53	56	56	60	59	53	53	54	54	54	54	54	54	54	53	53	55	52	52	52	51
		IP10	9	8	8	1	2		21	21	21	52	49	51	54	54	54	55	58	58	62	61	55	55	56	56	56	56	56	56	56	55	55	57	54	54	54	53
Mel-39	Mel-39	IP46	7	6	6	3	4	4		0	0	60	55	59	60	60	60	61	63	63	66	65	60	60	60	58	60	60	60	60	60	59	59	61	58	58	58	57
		IP58	7	6	6	3	4	4	0		0	60	55	59	60	60	60	61	63	63	66	65	60	60	60	58	60	60	60	60	60	59	59	61	58	58	58	57
		VK16	7	6	6	3	4	4	0	0		60	55	59	60	60	60	61	63	63	66	65	60	60	60	58	60	60	60	60	60	59	59	61	58	58	58	57
Mel-13/26	Mel-13	M815	7	6	6	5	6	6	6	6	6		5	1	2	2	2	3	18	18	22	21	17	17	17	17	17	17	17	17	17	18	18	18	16	16	16	16
		M184	7	6	6	5	6	6	6	6	6	0		4	5	5	5	6	17	17	21	20	16	16	16	16	16	16	16	16	16	17	17	17	15	15	15	15
		M424	7	6	6	5	6	6	6	6	6	0	0		3	3	3	4	17	17	21	20	16	16	16	16	16	16	16	16	16	17	17	17	15	15	15	15
	Mel-26	HT508	6	5	5	6	7	7	5	5	5	1	1	1		0	0	1	18	18	22	21	17	17	17	17	17	17	17	17	17	18	18	18	14	14	14	14
		HT509	7	6	6	5	6	6	6	6	6	0	0	0	1		0	1	18	18	22	21	17	17	17	17	17	17	17	17	17	18	18	18	14	14	14	14
		HT120	7	6	6	5	6	6	6	6	6	0	0	0	1	0		1	18	18	22	21	17	17	17	17	17	17	17	17	17	18	18	18	14	14	14	14
	Mel-13/26	IP236	7	6	6	5	6	6	6	6	6	0	0	0	1	0	0		19	19	23	22	18	18	18	18	18	18	18	18	18	19	19	19	15	15	15	15
Mel15/16	Mel-15	M307	6	5	5	6	7	7	5	5	5	1	1	1	0	1	1	1		0	9	8	8	8	24	24	24	24	24	24	24	23	23	23	21	21	21	23
		M407	6	5	5	6	7	7	5	5	5	1	1	1	0	1	1	1	0		9	8	8	8	24	24	24	24	24	24	24	23	23	23	21	21	21	23
	Mel-16	HT60062	8	7	7	10	11	11	9	9	9	9	9	9	8	9	9	9	8	8		1	9	9	26	26	26	26	26	26	26	27	27	27	25	25	25	27
		M539	6	5	5	6	7	7	5	5	5	1	1	1	0	1	1	1	0	0	8		8	8	25	25	25	25	25	25	25	26	26	26	24	24	24	26
	Mel15/16	IP245	6	5	5	6	7	7	5	5	5	1	1	1	0	1	1	1	0	0	8	0		0	23	23	23	23	23	23	23	24	24	24	22	22	22	22
		HR85209	6	5	5	6	7	7	5	5	5	1	1	1	0	1	1	1	0	0	8	0	0		23	23	23	23	23	23	23	24	24	24	22	22	22	22
Mel-23/24/ 31/32	Mel-23	M495	6	5	5	6	7	7	5	5	5	1	1	1	0	1	1	1	0	0	8	0	0	0		6	0	0	0	0	0	11	11	11	11	11	11	7
	Mel-24	M9	6	5	5	6	7	7	5	5	5	1	1	1	0	1	1	1	0	0	8	0	0	0	0		6	6	6	6	6	12	12	12	10	10	10	8
	Mel-31	HT354	6	5	5	6	7	7	5	5	5	1	1	1	0	1	1	1	0	0	8	0	0	0	0	0		0	0	0	0	11	11	11	11	11	11	7
		HT472	6	5	5	6	7	7	5	5	5	1	1	1	0	1	1	1	0	0	8	0	0	0	0	0	0		0	0	0	11	11	11	11	11	11	7
		HT396	6	5	5	6	7	7	5	5	5	1	1	1	0	1	1	1	0	0	8	0	0	0	0	0	0	0		0	0	11	11	11	11	11	11	7
	Mel-32	HT106	6	5	5	6	7	7	5	5	5	1	1	1	0	1	1	1	0	0	8	0	0	0	0	0	0	0	0		0	11	11	11	11	11	11	7
	Mel23-32	IP290	6	5	5	6	7	7	5	5	5	1	1	1	0	1	1	1	0	0	8	0	0	0	0	0	0	0	0	0		11	11	11	11	11	11	7
Mel-19	Mel-19	M735	7	6	6	7	8	8	6	6	6	2	2	2	1	2	2	2	1	1	9	1	1	1	1	1	1	1	1	1	1		0	2	7	7	7	7
		HT99479	7	6	6	7	8	8	6	6	6	2	2	2	1	2	2	2	1	1	9	1	1	1	1	1	1	1	1	1	1	2		2	7	7	7	7
		IP100	8	7	7	8	9	9	7	7	7	3	3	3	2	3	3	3	2	2	10	2	2	2	2	2	2	2	2	2	2	1	3		7	7	7	7
Mel-20/34	Mel-20	M214	8	7	7	8	9	9	7	7	7	3	3	3	2	3	3	3	2	2	10	2	2	2	2	2	2	2	2	2	2	1	3	2		0	0	4
		IP243	8	7	7	8	9	9	7	7	7	3	3	3	2	3	3	3	2	2	10	2	2	2	2	2	2	2	2	2	2	1	3	2	0		0	4
		HT453	8	7	7	8	9	9	7	7	7	3	3	3	2	3	3	3	2	2	10	2	2	2	2	2	2	2	2	2	2	1	3	2	0	0		4
	Mel-34	HKAS62877	8	7	7	8	9	9	7	7	7	3	3	3	2	3	3	3	2	2	10	2	2	2	2	2	2	2	2	2	2	1	3	2	0	0	0
C. RPB1 (below diagonal) and RPB2 (above diagonal)
Re-determination			Mel-3			Mel-10			Mel-39			Mel-13/26							Mel15/16						Mel-23/24/31/32							Mel-19			Mel-20/34
	Original determi-nation		Mel-3			Mel-10			Mel-39			Mel-13			Mel-26			Mel-13/26	Mel-15		Mel-16		Mel15/16		Mel-23	Mel-24	Mel-31			Mel-32	Mel23-32	Mel-19			Mel-20			Mel-34
		Coll.No.	IP275	IP74	M162	M836	M129	IP10	IP46	IP58	VK16	M815	M184	M424	M508	M509	HT120	IP236	M307	M407	HT60062	M539	IP245	HR85209	M495	M9	HT354	HT472	HT396	HT106	IP290	M735	HT99479	IP100	M214	IP243	HT453	HKAS62877
Mel-3	Mel-3	IP275		0	0	71	71	70	75	75	75	69	69	69	71	70	70	70	68	67	71	71	69	69	65	67	66	65	65	66	67	66	67	67	66	65	66	66
		IP74	0		0	71	71	70	75	75	75	69	69	69	71	70	70	70	68	67	71	71	69	69	65	67	66	65	65	66	67	66	67	67	66	65	66	66
		M162	2	2		71	71	70	75	75	75	69	69	69	71	70	70	70	68	67	71	71	69	69	65	67	66	65	65	66	67	66	67	67	66	65	66	66
Mel-10	Mel-10	M836	59	59	59		0	1	17	17	17	44	44	44	44	45	45	45	48	47	49	49	47	47	47	47	48	49	47	48	47	48	47	49	46	47	46	46
		M129	59	59	59	0		1	17	17	17	44	44	44	44	45	45	45	48	47	49	49	47	47	47	47	48	49	47	48	47	48	47	49	46	47	46	46
		IP10	60	60	60	1	1		18	18	18	43	43	43	43	44	44	44	47	46	48	48	46	46	46	46	47	48	46	47	46	47	46	48	45	46	45	45
Mel-39	Mel-39	IP46	64	64	64	12	12	13		0	0	46	46	46	48	47	47	47	50	49	51	51	49	49	49	49	50	51	49	50	49	50	49	51	48	49	48	48
		IP58	64	64	64	12	12	13	0		0	46	46	46	48	47	47	47	50	49	51	51	49	49	49	49	50	51	49	50	49	50	49	51	48	49	48	48
		VK16	64	64	64	12	12	13	0	0		46	46	46	48	47	47	47	50	49	51	51	49	49	49	49	50	51	49	50	49	50	49	51	48	49	48	48
Mel-13/26	Mel-13	M815	71	71	71	34	34	35	37	37	37		0	0	2	1	1	1	5	4	6	6	4	4	6	8	7	8	6	7	6	7	6	8	5	6	5	5
		M184	70	70	70	33	33	34	36	36	36	1		0	2	1	1	1	5	4	6	6	4	4	6	8	7	8	6	7	6	7	6	8	5	6	5	5
		M424	70	70	70	33	33	34	36	36	36	3	2		2	1	1	1	5	4	6	6	4	4	6	8	7	8	6	7	6	7	6	8	5	6	5	5
	Mel-26	HT508	70	70	70	33	33	34	36	36	36	1	0	2		1	1	1	7	6	8	8	6	6	8	10	9	10	8	9	8	9	8	10	7	8	7	7
		HT509	70	70	70	33	33	34	36	36	36	1	0	2	0		0	0	6	5	7	7	5	5	7	9	8	9	7	8	7	8	7	9	6	7	6	6
		HT120	70	70	70	33	33	34	36	36	36	1	0	2	0	0		0	6	5	7	7	5	5	7	9	8	9	7	8	7	8	7	9	6	7	6	6
	Mel-13/26	IP236	70	70	70	33	33	34	36	36	36	1	0	2	0	0	0		6	5	7	7	5	5	7	9	8	9	7	8	7	8	7	9	6	7	6	6
Mel15/16	Mel-15	M307	72	72	72	35	35	36	38	38	38	5	4	6	4	4	4	4		1	5	5	5	5	7	9	8	9	7	8	7	8	7	9	6	7	6	6
		M407	72	72	72	35	35	36	38	38	38	5	4	6	4	4	4	4	4		4	4	4	4	6	8	7	8	6	7	6	7	6	8	5	6	5	5
	Mel-16	HT60062	70	70	70	33	33	34	36	36	36	3	2	4	2	2	2	2	2	2		0	6	6	8	10	9	10	8	9	8	9	8	10	7	8	7	7
		M539	70	70	70	33	33	34	36	36	36	3	2	4	2	2	2	2	2	2	0		6	6	8	10	9	10	8	9	8	9	8	10	7	8	7	7
	Mel15/16	IP245	71	71	71	34	34	35	37	37	37	4	3	5	3	3	3	3	3	3	1	1		0	6	8	7	8	6	7	6	7	6	8	5	6	5	5
		HR85209	70	70	70	33	33	34	36	36	36	3	2	4	2	2	2	2	2	2	0	0	1		6	8	7	8	6	7	6	7	6	8	5	6	5	5
Mel-23/24/ 31/32	Mel-23	M495	71	71	71	36	36	37	39	39	39	7	6	8	6	6	6	6	6	6	4	4	5	4		2	1	2	0	1	2	3	4	4	3	2	3	3
	Mel-24	M9	72	72	72	39	39	40	42	42	42	12	11	13	11	11	11	11	11	11	9	9	10	9	5		3	4	2	3	4	5	6	6	5	4	5	5
	Mel-31	HT354	71	71	71	38	38	39	41	41	41	11	10	12	10	10	10	10	10	10	8	8	9	8	4	1		1	1	2	3	4	5	5	4	3	4	4
		HT472	72	72	72	39	39	40	42	42	42	12	11	13	11	11	11	11	11	11	9	9	10	9	5	0	1		2	3	4	5	6	6	5	4	5	5
		HT396	72	72	72	39	39	40	42	42	42	12	11	13	11	11	11	11	11	11	9	9	10	9	5	0	1	0		1	2	3	4	4	3	2	3	3
	Mel-32	HT106	71	71	71	36	36	37	39	39	39	7	6	8	6	6	6	6	6	6	4	4	5	4	2	7	6	7	7		3	4	5	5	4	3	4	4
	Mel23-32	IP290	70	70	70	35	35	36	36	36	36	8	7	9	7	7	7	7	7	7	5	5	6	5	3	8	7	8	8	3		3	4	4	3	4	3	3
Mel-19	Mel-19	M735	71	71	71	36	36	37	39	39	39	7	6	8	6	6	6	6	6	6	4	4	5	4	2	7	6	7	7	2	3		3	1	4	5	4	4
		HT99479	72	72	72	37	37	38	40	40	40	8	7	7	7	7	7	7	7	7	5	5	6	5	3	8	7	8	8	3	4	1		4	3	4	3	3
		IP100	71	71	71	36	36	37	39	39	39	7	6	6	6	6	6	6	6	6	4	4	5	4	2	7	6	7	7	2	3	2	1		5	6	5	5
Mel-20/34	Mel-20	M214	72	72	72	37	37	38	38	38	38	8	7	9	7	7	7	7	7	7	5	5	6	5	3	8	7	8	8	1	2	3	4	3		1	0	0
		IP243	71	71	71	36	36	37	37	37	37	7	6	8	6	6	6	6	6	6	4	4	5	4	2	7	6	7	7	2	1	2	3	2	1		1	1
		HT453	72	72	72	37	37	38	36	36	36	8	7	9	7	7	7	7	7	7	5	5	6	5	3	8	7	8	8	3	2	3	4	3	2	1		0
	Mel-34	HKAS62877	73	73	73	40	40	41	43	43	43	13	12	14	12	12	12	12	12	12	10	10	11	10	6	1	2	1	1	8	9	8	9	8	9	8	9
